# Supplementary material for: Characterization of butyrate-metabolism in colorectal cancer to guide clinical treatment
Source: Sci Rep. 2023 Mar 29;13:5106. doi: 10.1038/s41598-023-32457-z (PMC10060236; doi:10.1038/s41598-023-32457-z)
Supplement: Supplementary file 9 — Supplementary Table 1. [file 41598_2023_32457_MOESM9_ESM.xlsx]

## Sheet: Sheet1
Supplementary Table 1. Drug sensitivity associated with high- and low-risk patients in CRC.
Drugs more sensitive to low-risk group	Drugs more sensitive to high-risk group
Erlotinib	IGF1R
GSK591	AZ960
AZD3759	AZD1332
OF.1	Luminespib
TAF1	Alpelisib
RO.3306	PRIMA.1MET
Dihydrorotenone	Entospletinib
SB505124	BMS.754807
Gefitinib	Pictilisib
KU.55933	Staurosporine
AZD6482	RVX.208
Doramapimod	OTX015
AZD5991	PRT062607
MIRA.1	Taselisib
Venetoclax	Dasatinib
IAP	AZD5582
AT13148	AZD2014
LJI308	JAK
BI.2536	XAV939
	NVP.ADW742
	GSK2606414
	PLX.4720
	Foretinib
	ERK
	GNE.317
	Fulvestrant
	Dactolisib
	WZ4003
	I.BET.762
	Niraparib
	MK.2206
	Oxaliplatin
	BMS.536924
	AZD8186
	AZD5153
	Uprosertib
	CDK9
	Ipatasertib
	Teniposide
